# Supplementary material for: Modification of Gas6 Protein in the Brain by a Functional Endogenous Tissue Vitamin K Cycle
Source: Cells. 2024 May 18;13(10):873. doi: 10.3390/cells13100873 (PMC11119062; doi:10.3390/cells13100873)
Supplement: Supplementary file 1 [file cells-13-00873-s001.zip]

Archive with 1 entries (1 files):
- cells-2948323-supplementary.pdf
